# Supplementary material for: Data on litter quality of host grass plants with and without fungal endophytes
Source: Data Brief. 2016 Apr 21;7:1469–72. doi: 10.1016/j.dib.2016.04.030 (PMC4857214; doi:10.1016/j.dib.2016.04.030)
Supplement: Supplementary file 2 — Supplementary material [file mmc2.xlsx]

## Sheet: Chemistry
				Species	Population	Endophyte	Sample Name	Ca (g/kg ka.)	Cu (mg/kg ka.)	Fe (mg/kg ka.)	K (g/kg ka.)	Mg (g/kg ka.)	Mn (mg/kg ka.)	P (g/kg ka.)	S (g/kg ka.)	Zn (mg/kg ka.)	Dry matter%	Ash(%dry weight)	ADF(%dry weight)	ADL(%dry weight)
				Schedonorus pratensis	Kasper	E+	2011-375/1-1	5.18697	3.51632	124.655	10.2	1.65831	52.9166	1.80701	1.17944	13.9633	93.33	7.63	47.9	3.98
				Schedonorus pratensis	Kasper	E+	2011-375/1-2	5.06438	3.52312	108.721	9.99758	1.64468	53.923	1.76576	1.16961	14.042	93.36	7.49	45.7	3.66
				Schedonorus pratensis	Kasper	E+	2011-375/1-3	5.08806	3.45696	115.881	10.1135	1.64154	53.1204	1.78274	1.17133	13.9391	93.46	7.32	41.7	3.51
				Schedonorus pratensis	Kasper	E-	2011-375/2-1	5.17161	4.50431	215.476	11.3487	1.56997	44.3938	2.22645	1.5871	14.4958	93.23	7.42	38.5	4.26
				Schedonorus pratensis	Kasper	E-	2011-375/2-2	5.09473	4.27739	179.761	11.1198	1.55428	44.1673	2.08809	1.5931	14.8911	93.49	7.73	38.2	3.39
				Schedonorus pratensis	Kasper	E-	2011-375/2-3	5.06811	4.2301	176.575	10.7755	1.523	43.2624	2.03894	1.56225	15.0938	93.49	7.61	42.1	4.8
				Schedonorus phoenix	Gotland	E+	2011-375/3-1	3.42977	3.21541	65.011	20.9836	1.46055	24.9809	2.62679	1.96526	10.718	93.69	7.78	36	3.51
				Schedonorus phoenix	Gotland	E+	2011-375/3-2	3.35598	3.13237	60.2071	20.4358	1.42687	23.4084	2.57555	1.91269	10.4752	93.47	7.14	35.9	4.7
				Schedonorus phoenix	Gotland	E+	2011-375/3-3	3.35885	3.17975	59.6203	20.7977	1.43137	23.4075	2.58019	1.92605	10.7412	93.63	7.45	35.7	4.42
				Schedonorus phoenix	Gotland	E-	2011-375/4-1	3.71984	2.74228	84.7839	20.1578	1.48902	23.9506	2.2397	1.8397	10.9593	93.61	7.32	36.6	3.31
				Schedonorus phoenix	Gotland	E-	2011-375/4-2	3.68185	2.82949	87.8678	19.7845	1.4766	23.952	2.21885	1.79333	10.7477	93.86	7.29	37	2.67
				Schedonorus phoenix	Gotland	E-	2011-375/4-3	3.68671	2.72899	90.211	19.7208	1.46181	23.8864	2.23983	1.82327	11.3794	94.04	6.94	39.8	3.49
				Schedonorus phoenix	Åland	E+	2011-375/5-1	5.06415	3.20385	67.522	23.3313	2.04202	25.5145	2.62466	2.89337	11.0498	93.8	10.5	34.5	4.11
				Schedonorus phoenix	Åland	E+	2011-375/5-2	5.23631	3.26466	76.3762	23.1939	2.06441	26.1012	2.64265	2.96068	11.0589	93.97	10.3	34.5	3.36
				Schedonorus phoenix	Åland	E+	2011-375/5-3	5.22419	3.36992	71.7413	23.7323	2.07637	26.1567	2.71352	3.02083	12.677	93.97	10.4	33.6	3.71
				Schedonorus phoenix	Åland	E-	2011-375/6-1	4.34637	3.2109	94.259	18.1901	1.59981	23.1267	2.29763	1.87879	10.723	93.66	8.1	34.8	3
				Schedonorus phoenix	Åland	E-	2011-375/6-2	4.24058	3.19307	87.752	17.679	1.55243	21.892	2.23745	1.8382	11.2883	93.75	7.94	34.9	2.88
				Schedonorus phoenix	Åland	E-	2011-375/6-3	4.77129	3.57782	98.3128	19.7966	1.73014	24.6066	2.5019	2.05751	12.7028	93.9	7.61	34.2	2.55
				Schedonorus phoenix	KY-31	E+	2011-375/7-1	3.83976	3.75266	74.8089	23.6678	1.57717	25.3976	2.65983	2.46039	12.6215	94.07	9.38	33.8	3.81
				Schedonorus phoenix	KY-31	E+	2011-375/7-2	3.89183	3.84037	74.2618	23.2635	1.57931	25.3774	2.64897	2.46746	13.3195	93.26	9.42	34.5	2.52
				Schedonorus phoenix	KY-31	E+	2011-375/7-3	3.87166	3.78412	77.6278	23.2328	1.5683	25.2522	2.65815	2.4312	12.5798	93.89	9.44	34.1	1.96
				Schedonorus phoenix	KY-31	E-	2011-375/8-1	2.96112	2.89628	132.917	18.7601	1.4408	25.5344	2.45343	1.70351	12.1999	93.55	8.01	40.5	3.03
				Schedonorus phoenix	KY-31	E-	2011-375/8-2	3.08109	3.19575	172.634	19.063	1.50126	26.9144	2.52528	1.80013	13.6324	93.69	8	30.7	1.28
				Schedonorus phoenix	KY-31	E-	2011-375/8-3	3.02964	3.04111	150.282	18.9613	1.46683	26.1911	2.48453	1.78867	13.2807	93.47	8.18	32.4	2.28
				Schedonorus phoenix	Södermanland	E+	2011-375/9-1	4.00401	3.28896	105.586	20.7278	1.66326	28.9456	2.61697	1.87764	11.9419	93.54	8.62	37.7	3.75
				Schedonorus phoenix	Södermanland	E+	2011-375/9-2	3.85575	3.21958	99.1875	20.0698	1.61975	27.4716	2.52422	1.82941	13.3485	93.79	8.52	37	2.92
				Schedonorus phoenix	Södermanland	E+	2011-375/9-3	3.89459	3.165	92.1656	20.4503	1.61261	27.3429	2.55189	1.83422	11.7963	93.91	8.56	34.9	2.53
				Schedonorus phoenix	Södermanland	E-	2011-375/10-1	5.3354	3.72657	71.8638	21.3416	1.67737	20.9271	2.90328	2.32583	12.0334	93.66	8.81	39.9	3.62
				Schedonorus phoenix	Södermanland	E-	2011-375/10-2	5.15777	3.60077	70.7726	20.3687	1.61603	21.2007	2.77774	2.20707	11.4444	93.69	8.74	39.7	5.96
				Schedonorus phoenix	Södermanland	E-	2011-375/10-3	5.39081	3.8298	71.3181	21.4428	1.70717	21.8759	2.94407	2.37637	12.9036	93.51	8.37	39	5.28

## Sheet: N & C
	Species	Population	Endophyte	N% I	N% II	N% III
Nitrogen (%)	Schedonorus pratensis	Kasper	E+	0.62	0.71	0.74
	Schedonorus pratensis	Kasper	E-	0.88	0.96	0.98
	Schedonorus phoenix	Gotland	E+	0.97	1.06	1.08
	Schedonorus phoenix	Gotland	E-	0.77	0.84	0.87
	Schedonorus phoenix	Åland	E+	1.07	1.16	1.2
	Schedonorus phoenix	Åland	E-	0.95	1.02	1.05
	Schedonorus phoenix	KY-31	E+	1.05	1.13	1.16
	Schedonorus phoenix	KY-31	E-	0.86	0.95	0.97
	Schedonorus phoenix	Södermanland	E+	1.06	1.16	1.18
	Schedonorus phoenix	Södermanland	E-	1.08	1.18	1.2
				C% I	C% II	C% III
Carbon (%)	Schedonorus pratensis	Kasper	E+	42.87	42.44	42.68
	Schedonorus pratensis	Kasper	E-	43.06	42.76	42.73
	Schedonorus phoenix	Gotland	E+	42.61	42.42	42.48
	Schedonorus phoenix	Gotland	E-	42.76	42.5	42.52
	Schedonorus phoenix	Åland	E+	41.75	41.38	41.44
	Schedonorus phoenix	Åland	E-	42.85	42.56	42.58
	Schedonorus phoenix	KY-31	E+	41.86	41.46	41.59
	Schedonorus phoenix	KY-31	E-	42.14	41.77	41.83
	Schedonorus phoenix	Södermanland	E+	42.36	41.95	41.92
	Schedonorus phoenix	Södermanland	E-	42.33	41.99	42.16

## Sheet: Alkaloids
Species	Population	Endophyte	Number	sample	Peramine (ug/g)	Ergvaline (ng/g)
Schedonorus phoenix	KY-31	E+	11-43	Fin01,1	1.98985	2.28387
Schedonorus phoenix	KY-31	E+	11-43	Fin01,2	2.28455	1.83364
Schedonorus phoenix	KY-31	E-	11-41	Fin02	ND	ND
Schedonorus phoenix	Södermanland	E+	11-42	Fin03,1	3.49674	2.61192
Schedonorus phoenix	Södermanland	E+	11-42	Fin03,2	3.36679	2.98873
Schedonorus phoenix	Södermanland	E-	11-36	Fin04	ND	ND
Schedonorus phoenix	Gotland	E+	11-37	Fin05,1	1.70978	1.22634
Schedonorus phoenix	Gotland	E+	11-37	Fin05,2	1.66859	1.22247
Schedonorus phoenix	Gotland	E-	11-38	Fin06	ND	ND
Schedonorus phoenix	Aland	E+	11-40	Fin07,1	3.72864	2.99354
Schedonorus phoenix	Aland	E+	11-40	Fin07,2	3.66387	2.80001
Schedonorus phoenix	Aland	E-	11-39	Fin08	ND	ND
Schedonorus pratensis	kasper	E+	11-44	Fin09	ND	ND
Schedonorus pratensis	kasper	E-	11-45	Fin10	ND	ND
